# Supplementary material for: Adrenergic modulation of melanocortin pathway by hunger signals
Source: Nat Commun. 2023 Oct 19;14:6602. doi: 10.1038/s41467-023-42362-8 (PMC10587058; doi:10.1038/s41467-023-42362-8)
Supplement: Supplementary file 4 — Source Data [file 41467_2023_42362_MOESM4_ESM.xlsx]

## Sheet: Fig 1d-e
	Object (z-score)							Chow (z-score)
Time (min)	Mouse 1	Mouse 2	Mouse 3	Mouse 4	Mouse 5	Mouse 6	Mouse 7	Mouse 1	Mouse 2	Mouse 3	Mouse 4	Mouse 5	Mouse 6	Mouse 7
-10	0.518882	-1.04408	-0.066067	-0.175549	1.09401	-0.0433995	0.604254	0.385876	0.390291	-0.24687	-0.392981	0.659591	0.114981	0.242253
-9	0.711487	-0.592869	-0.216322	0.267255	0.590915	0.189489	0.488711	0.589625	0.132176	0.060903	0.197503	0.352961	0.47577	0.446929
-8	0.750207	-0.458718	-0.149241	0.338982	-0.363852	0.0305338	0.523619	0.433234	-0.179041	-0.205794	0.236844	1.6051	0.461069	0.338497
-7	0.747596	-0.233982	0.199386	0.0971996	0.00549653	-0.308841	0.0716914	0.260153	-0.431039	0.420197	0.272485	0.889787	0.61762	0.775505
-6	0.739545	0.246004	0.0333236	-0.538479	-0.286618	0.142318	-0.417364	0.489907	-0.787343	-0.0943533	0.375673	0.963097	0.457929	1.04991
-5	0.812324	-0.0834184	0.440249	0.0140957	0.256844	0.205065	-0.625217	0.518594	-0.218594	0.376323	0.450547	0.247242	0.16969	0.942039
-4	0.0482489	-0.70498	0.663088	0.0884508	0.122346	0.451758	-0.447167	0.372198	-0.87602	0.405238	0.461096	-0.696169	0.530194	0.980986
-3	-0.39068	-0.521506	0.649881	0.271219	0.726505	0.408399	-0.415342	0.604303	-0.800734	0.581703	0.624973	-0.983465	0.661858	1.08418
-2	-0.416592	-0.330529	0.208823	0.659336	0.771867	0.427384	-0.167363	0.583263	-0.867766	0.499917	0.416111	-0.677426	0.916417	1.05658
-1	-0.265437	-0.154004	0.658161	1.34693	0.657628	1.04035	-0.103385	0.631354	-1.35307	0.344933	0.47743	-0.498367	1.05574	1.1621
0	1.05953	0.281031	1.77921	1.73899	4.18917	1.6336	-0.26765	1.9183	-0.355593	2.03438	2.89935	1.72825	2.15499	0.771649
1	0.625141	0.144871	0.594197	0.670417	1.3812	0.610726	-0.217006	1.35712	0.207113	1.77116	2.21301	1.83058	1.86538	0.716159
2	0.165837	0.578381	1.11421	0.32292	0.0215267	0.294683	-0.181807	1.56365	1.84966	1.52085	2.27769	0.949211	1.12622	0.440134
3	0.00339447	0.925339	0.887226	0.188023	0.0755244	0.0674303	-0.0924835	1.80496	2.05587	1.11459	2.03519	0.518562	1.01245	0.104846
4	-0.358357	1.06832	0.555307	-0.332772	-0.339444	-0.238739	-0.0514565	1.91529	2.22909	0.945792	1.57781	-0.188257	0.931309	-0.00932397
5	-0.334061	0.961185	-0.161752	-0.473915	-0.32586	-0.579683	-0.0453699	1.66925	2.15063	0.927701	1.26425	0.00632116	0.743973	-0.124442
6	-0.0663012	0.751109	-0.103191	-0.604605	-0.672534	-0.518518	0.0503398	1.36545	1.77496	1.04691	0.91456	0.857698	0.557924	-0.151055
7	0.310679	0.832372	-0.14356	-0.814032	-0.312323	-0.59771	0.0787937	1.25691	1.52331	1.13327	0.560939	-0.0337821	0.333668	-0.624367
8	0.514356	0.922601	-0.103393	-0.694503	0.65933	-0.815071	0.156526	1.11558	1.03778	1.35517	0.471491	-0.770754	0.243123	-0.686392
9	0.179199	0.923839	-0.454066	-0.485947	0.429773	-0.67041	0.118131	0.97921	0.876344	1.76324	0.192517	-1.30177	0.127254	-0.675543
10	0.356316	1.21971	-0.629041	-0.215263	-0.167422	-0.495056	0.392072	0.918641	0.319908	1.67358	-0.0704958	-1.23573	0.291658	-0.957503
11	0.304538	0.495521	-0.519445	-0.370569	-0.404596	-0.500226	0.298118	0.837556	0.468912	1.5398	0.117336	-1.20302	0.0573389	-0.786437
12	0.261521	-0.00385915	-0.293216	-0.603894	-0.146631	-0.440468	0.182935	0.32573	0.351568	0.982732	-0.39206	-1.81217	-0.225491	-0.803449
13	0.0833083	-0.0179716	-0.35216	-0.519307	0.0411944	-0.398321	0.0502244	0.324892	0.116983	0.837009	-0.484775	-2.01958	-0.288115	-1.03422
14	-0.101396	-0.193597	-0.22834	-0.661629	-0.320925	0.0759739	-0.023442	0.108683	-0.20146	0.773935	-0.68923	-1.96215	-0.414754	-1.2837
15	-0.557378	-0.276148	0.259693	-0.794248	-0.617271	0.519162	0.331411	-0.0942822	-0.372699	0.460694	-0.845537	-2.01992	-0.517766	-1.09913
16	-0.408193	-0.163807	-0.00316552	-1.12682	-0.544803	0.689002	0.335967	0.120202	-1.7303	0.183505	-1.07796	-1.99858	-0.604189	-1.00709
17	-0.42664	0.0101441	-0.398873	-1.11558	-0.154181	0.672632	0.113316	1.66158	-1.45057	0.0931228	-0.882986	-1.87481	-0.45813	-0.853899
18	-0.355254	-0.0410759	-0.477842	-1.20251	0.350396	0.613475	-0.176725	0.0430598	-2.57251	-0.946697	-1.32352	-2.41952	-0.834743	-0.962431
19	-0.0532201	-0.33617	-0.68926	-0.958974	0.202081	-0.0803673	-0.266517	-0.540898	-3.09398	-0.65945	-1.55242	-2.62651	-0.728719	-1.12955
20	-0.407544	-0.146345	-0.367094	-0.911794	-0.1095	-0.173939	-0.281304	-1.17282	-3.88495	-0.162512	-1.49885	-2.68357	-0.728119	-1.25762
21	-0.186836	-0.104571	-0.353469	-0.719538	-0.842287	0.0819593	-0.0279632	-1.18272	-3.72535	0.0647808	-1.37822	-2.49295	-1.28092	-1.25341
22	-0.138198	-0.115501	-0.263948	-0.702275	-1.24627	0.197863	0.225091	-1.11227	-3.75202	-0.202392	-1.41832	-2.74173	-0.925607	-1.36258
23	-0.185838	-0.162814	0.0726784	-0.436511	-0.246033	0.0282246	0.337722	-1.11637	-3.51597	-0.0671639	-1.70419	-2.59847	-0.936144	-1.39487
24	0.0258359	0.203503	0.00153212	-0.662123	0.393577	-0.442139	0.430815	-0.910157	-4.15129	-0.982606	-1.50706	-2.43487	-0.738359	-1.2353
25	-0.316774	0.096948	0.0583091	-0.449568	-0.398613	0.215271	0.297265	-1.02864	-3.59893	-1.56588	-1.32222	-2.53605	-0.878218	-0.860248
26	-0.413737	0.200264	0.0182485	0.0398528	-0.734773	-0.0259675	-0.587009	-0.991759	-3.30411	-1.82588	-1.78808	-2.84859	-0.774127	-0.995939
27	-0.461149	0.00935866	-0.213255	0.203525	-0.591307	0.0141061	-1.30358	-0.780011	-3.42119	-1.21409	-1.72161	-2.55575	-0.974614	-0.818869
28	-0.510859	-0.315739	-0.763558	0.49513	-0.239132	0.0486731	-1.46054	-0.575752	-3.54223	-0.997873	-1.85752	-1.86172	-0.717616	-0.762324
29	-0.331916	-0.267595	-0.632263	-0.195894	-0.773354	-0.379121	-1.1335	-0.618071	-3.81941	-0.984326	-1.64321	-2.26627	-0.595345	-0.885695
30	-0.559032	-0.258959	-0.446444	-0.260629	-0.405648	-1.12964	-0.544508	-0.537874	-4.33246	-0.962912	-1.37592	-2.4221	-0.722409	-0.887467
31	-0.599937	-0.0995732	-0.0898502	-0.324592	-0.580596	-1.13467	-0.585898	-1.02009	-4.24502	-1.20689	-1.58765	-2.05158	-0.264368	-1.15911
32	-0.396985	-0.0643876	-0.0546914	0.0498277	-0.139524	-0.710003	-0.600268	-1.21917	-3.77954	-1.14354	-1.94121	-1.87171	-0.770749	-1.26785
33	-0.224099	-0.221052	-0.119913	-0.0640253	-0.763987	-0.213239	-0.21146	-1.8316	-4.30209	-1.52316	-1.88953	-1.44061	-1.1977	-1.2116
34	-0.228709	-0.397731	-0.333068	-0.410057	-0.696582	0.399465	0.208094	-1.90984	-3.95302	-2.00579	-1.9845	-2.2158	-1.20015	-1.31796
35	-0.104148	-0.307326	-0.335975	-0.143609	0.711889	0.374512	0.496957	-1.66017	-3.9304	-2.0222	-1.72416	-1.83734	-1.20592	-1.35154
36	0.00236475	-0.80953	-0.728982	-0.0438375	0.142675	0.191591	0.641926	-1.17867	-3.97487	-1.60736	-1.59757	-2.15782	-1.18428	-1.36974
37	-0.0372817	-0.451405	-0.686791	-0.0996886	0.728827	0.275254	0.448183	-1.23531	-3.78673	-2.02437	-1.34911	-1.73784	-0.759979	-1.19689
38	0.083746	-0.912482	-1.01235	0.0744207	0.683553	0.29175	0.463514	-1.54163	-3.12703	-2.30686	-1.11175	-1.52241	-0.994913	-1.35793
39	0.0831196	-1.04921	-0.785032	0.138103	0.699911	0.137156	0.369462	-1.80209	-1.43105	-2.23791	-0.92634	-2.00555	-0.966598	-1.27468
40	0.0212558	-0.993466	-0.882606	-0.103843	0.033635	0.276064	0.609583	-1.79552	-0.968507	-2.32008	-1.25504	-1.80934	-0.520279	-1.21514

## Sheet: Fig 1f
	P1 (mean z-score)		P2 (mean z-score)			Two-way RM ANOVA	Matching: Both factors						Tukey's multiple comparisons test	Mean Diff.	95.00% CI of diff.	Below threshold?	Summary	Adjusted P Value
	Object	Chow	Object	Chow		Assume sphericity?	Yes
Mouse 1	0.048909	1.56213	-0.230845	-0.767799		Alpha	0.05						P1:OBJ vs. P1:Chow	-0.9625	-1.763 to -0.1616	Yes	*	0.023
Mouse 2	0.751618	1.6857	-0.221655	-2.94732									P2:OBJ vs. P2:Chow	1.218	0.4173 to 2.019	Yes	**	0.0076
Mouse 3	0.390683	1.20829	-0.329355	-0.831524		Source of Variation	% of total variation	P value	P value summary	Significant?
Mouse 4	-0.151897	1.5452	-0.407103	-1.37792		Time	47.44	0.0019	**	Yes
Mouse 5	-0.025414	0.560342	-0.19947	-2.17921		Food	0.3859	0.5603	ns	No			Test details	Mean 1	Mean 2	Mean Diff.	SE of diff.	N1	N2	q	DF
Mouse 6	-0.139049	0.937027	-0.0109639	-0.781908		Time x Food	28.07	0.0006	***	Yes
Mouse 7	-0.0648889	0.0484893	-0.0806453	-1.12145		Subject x Time	10.23						P1:OBJ vs. P1:Chow	0.1157	1.078	-0.9625	0.2314	7	7	5.883	6
						Subject x Food	6.095						P2:OBJ vs. P2:Chow	-0.2114	-1.43	1.218	0.2314	7	7	7.446	6
						Subject	3.997
						ANOVA table	SS	DF	MS	F (DFn, DFd)	P value
						Time	14.06	1	14.06	F (1, 6) = 27.83	P=0.0019
						Food	0.1144	1	0.1144	F (1, 6) = 0.3799	P=0.5603
						Time x Food	8.321	1	8.321	F (1, 6) = 44.42	P=0.0006
						Subject x Time	3.032	6	0.5054
						Subject x Food	1.807	6	0.3012
						Subject	1.185	6	0.1975
						Residual	1.124	6	0.1873
						Difference between row means
						Mean of P1	0.5969
						Mean of P2	-0.8205
						Difference between means	1.417
						SE of difference	0.2687
						95% CI of difference	0.7600 to 2.075
						Difference between column means
						Mean of OBJ	-0.04786
						Mean of Chow	-0.1757
						Difference between means	0.1278
						SE of difference	0.2074
						95% CI of difference	-0.3797 to 0.6354
						Interaction CI
						Mean diff, A1 - B1	-0.9625
						Mean diff, A2 - B2	1.218
						(A1 -B1) - (A2 - B2)	-2.181
						95% CI of difference	-2.981 to -1.380
						(B1 - A1) - (B2 - A2)	2.181
						95% CI of difference	1.380 to 2.981
						Data summary
						Number of columns (Food)	2
						Number of rows (Time)	2
						Number of subjects (Subject)	7
						Number of missing values	0

## Sheet: Fig 1g-h
	Saline (z-score)						Ghrelin (z-score)						2DG (z-score)
Time	Mouse 1	Mouse 2	Mouse 3	Mouse 4	Mouse 5	Mouse 6	Mouse 1	Mouse 2	Mouse 3	Mouse 4	Mouse 5	Mouse 6	Mouse 1	Mouse 2	Mouse 3	Mouse 4	Mouse 5	Mouse 6
-15	0.0759562	-0.5547	0.380444	0.276562	-0.468418	-0.314043	-0.0268847	-0.317405	0.287883	0.482633	-0.681013	-0.248739	-0.435054	0.11577	0.334164	0.273995	-0.218299	-0.00850083
-14	0.171903	-0.650689	0.366233	0.41079	-0.229712	-0.0414887	0.0638343	-0.210762	-0.0983645	0.446523	-0.810168	0.125918	-0.138056	0.391451	0.337642	0.0252683	0.317712	-0.0369833
-13	-0.0863727	-0.242613	0.190015	0.511141	0.393054	0.0214806	-0.00738782	-0.145292	0.00110771	0.317643	-0.744368	0.27066	-0.379518	0.184473	0.590584	-0.149768	0.0617106	-0.335401
-12	-0.111377	-0.179836	0.323422	0.389789	0.812014	0.239839	-0.275108	-0.0238349	0.318325	-0.200765	0.790102	0.137982	-0.27536	-0.265629	0.700663	-0.229584	-0.577448	-0.646183
-11	-0.0148299	-0.209999	0.115187	-0.351049	0.340738	0.411195	0.0908846	0.0823992	0.0114428	-0.760686	1.08576	0.22463	0.247085	-0.578695	1.07968	-0.179237	-1.01514	-0.388564
-10	0.101503	0.0810189	0.154756	-0.530016	0.0914909	0.275711	0.101565	0.0974787	0.382763	-0.153369	0.903448	0.250244	0.083136	-0.829828	0.973688	-0.237397	-0.882915	0.0918884
-9	0.712383	0.666174	0.152598	-0.683166	0.0135039	0.198594	0.330278	0.175236	0.0462687	0.332915	0.782724	-0.0222049	0.584503	-0.347861	0.19284	-0.0327945	-0.194957	-0.0304113
-8	0.485541	0.605861	0.164835	0.314431	-0.154759	0.31302	0.546806	0.391874	0.0357667	0.721485	0.740149	0.126101	0.279227	-0.381372	-0.273092	0.0898468	-0.0871755	0.119231
-7	0.151647	0.0224998	-0.495241	0.542218	0.357299	0.180325	0.463747	0.806766	0.308969	0.891326	1.11963	0.197563	0.325245	-0.967899	-0.124496	0.0287981	0.143195	-0.0565491
-6	0.0434147	0.312631	-0.648918	-0.249984	0.455043	-0.18296	0.565181	0.852656	-0.283617	0.850872	0.774587	0.465439	0.385294	-0.724027	-0.291508	-0.292403	0.258497	0.486733
-5	-0.0400982	0.440655	-0.978532	-0.0849228	0.207889	-0.104655	0.464382	1.0149	0.221071	0.572939	0.728454	0.588027	0.023645	-0.0995883	-0.726757	-0.147359	0.433612	0.6557
-4	-0.516313	0.417622	-0.132862	0.0991351	0.100518	-0.169685	0.271128	1.31348	0.165209	0.951067	1.1355	-0.135964	0.148573	0.489981	-0.552089	-0.478331	0.826364	0.449054
-3	-0.464397	0.620359	0.165102	0.208742	0.777424	-0.488144	0.12309	1.24649	-0.458563	1.09203	1.16246	-0.306734	0.282006	0.789165	-0.914893	-0.543259	1.09639	0.605762
-2	-1.03389	0.0194006	-0.0971965	1.55271	1.00019	-0.22657	0.0658795	1.33926	-0.614895	0.378298	2.31488	-0.320919	0.693064	0.66273	-0.275995	-0.686569	2.09796	0.941609
-1	-0.556147	0.466605	0.379599	1.87858	2.4047	0.271121	0.45697	1.97029	1.83194	0.728181	3.50983	-0.432047	1.03167	0.822049	0.470337	-0.645337	2.82944	0.498336
0	6.03975	4.75614	6.68368	4.08271	9.25249	1.69324	9.58166	4.6329	7.20351	5.78233	7.89837	0.161956	8.32932	4.2224	3.49	1.95561	6.26392	0.584083
1	6.34696	4.61086	25.243	11.2539	17.4655	3.3325	5.09294	1.54484	11.9353	8.9541	13.8177	0.981604	8.15429	2.79023	10.9398	19.8092	19.2196	-1.32717
2	0.483437	2.11131	5.39136	1.20306	3.70984	0.0312191	2.2858	1.71152	3.08683	1.05293	4.1264	-2.01836	1.55565	1.11375	2.17543	0.868173	4.93591	-4.26781
3	0.0918311	1.50476	3.49777	0.556544	2.10098	-0.272454	1.39142	1.59367	1.41382	0.419949	2.75764	-2.05559	0.775829	0.861907	0.898286	-0.251735	1.90139	-4.62152
4	-0.220346	1.30823	-0.338029	-0.416855	0.534927	-0.564224	0.911228	1.06572	1.81911	0.446458	2.26913	-2.30509	-0.156181	0.478572	0.363988	-0.974685	1.14509	-4.82801
5	-0.40309	0.906237	-1.23023	-0.787714	0.0867156	-0.288505	0.535937	1.32803	2.08073	0.0345463	1.86081	-2.0808	-0.229829	0.515277	0.0734979	-1.40077	0.23641	-5.03361
6	-0.980749	1.37599	-1.21842	-1.20276	-0.11936	-0.324128	0.708485	1.30291	2.42502	-0.233138	1.24301	-2.15821	-0.428315	0.181739	-0.19197	-1.57067	-0.130038	-5.08788
7	-0.907142	1.38861	-0.881986	-1.38144	-0.526509	-0.384577	0.821701	1.05953	3.11911	-0.238738	0.904135	-2.43547	-0.562036	0.188876	-0.247733	-1.15608	0.0928434	-5.04394
8	-0.872088	1.56719	-2.55465	-1.63942	-1.20457	-0.342746	0.587814	0.950206	2.5438	0.0671741	1.16987	-2.74678	-0.0873683	-0.194177	-0.41817	-1.05381	0.144181	-4.83038
9	-1.21289	1.75496	-2.83472	-1.57341	-1.46031	-0.359391	0.996319	1.20524	2.63191	0.11941	1.20876	-2.78077	0.243738	-0.217791	-0.737393	-0.509093	-0.348595	-4.32794
10	-1.24263	1.48249	-3.01159	-1.3952	-0.980807	-0.621608	1.23208	1.01357	1.93672	0.0753109	0.972606	-2.72434	0.0422565	-0.288269	-1.14213	-0.422018	-0.055109	-3.95983
11	-1.28482	1.3869	-2.94619	-1.27916	-0.958505	-0.65912	1.02909	0.776877	2.25907	-0.0784997	0.763346	-2.24343	0.239428	-0.280539	-1.10807	0.486826	-0.225658	-2.84845
12	-1.61213	1.24048	-2.36491	-1.29763	-0.683923	-0.751497	0.750436	0.912169	2.75465	-0.342726	1.09042	-2.18493	0.523349	-0.263732	-0.528489	0.509519	-0.204094	-2.48356
13	-1.48371	1.08893	-2.49813	-1.16924	-0.695969	-0.558894	1.24119	0.885973	3.11465	-0.268586	1.28629	-2.39602	0.594496	-0.0563821	-0.457532	0.826228	0.109615	-2.1679
14	-1.31647	1.10893	-2.58794	-1.12122	-1.1785	-0.708173	1.36458	0.772746	3.40768	0.0416189	1.15646	-2.38851	0.366248	0.097664	0.102506	0.934971	0.234449	-1.62516
15	-1.56264	1.11455	-2.6867	-1.02164	-1.01213	-0.795699	1.27771	1.02193	3.2616	0.139644	0.562128	-2.22558	0.522038	0.510284	0.254194	1.25407	0.413622	-1.6425
16	-1.62031	1.09469	-3.45381	-0.894361	-0.542573	-0.655986	1.51989	1.01874	3.26938	0.259445	0.81327	-1.89311	0.467746	0.580072	0.40713	1.97991	0.483355	-1.07952
17	-1.30157	1.00823	-3.28001	-0.811463	-1.00694	-0.285647	1.59626	1.5227	3.16679	-0.0801558	0.787575	-1.57559	0.407751	0.642188	0.69998	1.80619	0.054387	-1.15203
18	-1.04409	0.977228	-3.31351	-0.877511	-0.714334	-0.207639	1.73586	2.143	2.29044	0.00830942	0.588982	-1.74464	0.466604	0.250306	0.840931	3.41592	-0.179438	-0.952786
19	-1.04402	0.937942	-2.92891	-0.936306	-1.169	-0.442623	1.59579	2.35593	2.76013	-0.025754	1.05855	-1.69743	0.556192	-0.0434008	1.02243	2.67306	0.29398	-0.838185
20	-1.30896	0.602145	-2.81856	-0.842824	-1.28802	-0.606176	1.9749	2.43147	2.47614	-0.253255	4.18933	-1.55994	0.0981041	0.247062	1.0371	3.76538	0.299522	0.393272
21	-0.968788	0.495643	-3.02958	-1.06024	-1.13424	-0.614063	1.93084	2.2055	1.89078	-0.128607	2.5083	-1.43871	0.0374621	0.269182	0.434931	3.4489	0.547266	0.783013
22	-1.29699	0.0173564	-2.95389	-1.01415	-1.09877	-0.901802	1.88628	1.87808	1.6086	-0.276172	1.63138	-1.46492	0.362695	0.42295	0.736517	3.25934	0.786764	2.14415
23	-1.35123	-0.351259	-2.97968	-1.17913	-1.15002	-0.980633	1.97925	1.87654	0.993543	0.0236016	0.999562	-1.16171	1.38961	0.350101	0.902354	3.65416	0.879874	1.88934
24	-1.38182	-0.51224	-2.91834	-1.0522	-0.924361	-1.48391	2.28635	1.90873	0.694153	-0.323945	0.944802	-1.06175	2.56993	0.460279	0.94371	4.39125	1.05484	2.10864
25	-1.78008	-0.676465	-2.94558	-0.783879	-0.789077	-1.13719	2.1705	1.72377	0.38544	0.0352544	0.765021	-1.08806	1.31741	0.69937	0.437503	4.88272	1.86097	1.88075
26	-1.81686	-0.633862	-2.89882	-0.634565	-1.06516	-1.20274	1.89378	1.80146	0.238856	0.411904	0.527093	-1.29098	1.21459	0.784789	0.867743	4.28295	2.05235	1.92581
27	-2.17	-0.838939	-2.92376	-0.622467	-0.702286	-1.26595	2.17532	1.84839	0.215794	0.205183	0.0642537	-1.07182	1.5892	1.2029	1.34079	4.40202	2.02138	2.14558
28	-2.29141	-0.317702	-2.58883	-0.621637	-1.48672	-1.44057	2.54907	1.8652	0.311091	0.25175	0.163003	-0.846005	1.2872	1.46394	1.17121	4.44376	2.29059	2.49091
29	-2.00012	-0.0134034	-2.31127	-0.565478	-1.65105	-1.60046	2.74676	1.85091	-0.23696	0.229162	0.245333	-0.649589	1.02013	1.38714	1.24325	4.7316	2.97913	2.5672
30	-1.87181	-0.0106216	-2.03078	-0.713911	-1.22442	-1.03547	2.81301	1.90843	-0.238962	0.126753	0.224088	-0.0784306	1.23771	0.838527	1.24274	5.0715	2.34984	3.33669
31	-1.85145	0.192219	-1.97689	-0.66193	-0.869961	-1.10442	2.78365	1.40873	-0.230098	0.340294	0.250058	-0.177677	1.15636	0.68451	1.55069	4.8943	2.06158	4.85548
32	-1.87616	0.310969	-1.82699	-0.492272	-1.24973	-0.985086	3.08807	1.84446	0.075096	0.321092	0.205406	0.0833334	1.00417	0.843075	1.73709	8.30278	2.05138	3.5262
33	-1.85684	0.617203	-2.23962	-0.312051	-0.580503	-0.743742	3.37683	2.21293	0.480056	0.359832	0.639248	0.241372	1.36266	0.785756	2.05067	5.27773	2.39582	2.90106
34	-2.02273	0.609368	-2.22884	-0.34171	-0.968784	-0.537837	3.71043	2.13442	0.662068	0.509888	0.49391	0.381641	1.28992	0.660355	1.83988	5.49506	2.58686	3.27595
35	-1.74013	0.624172	-2.57216	-0.311169	-0.908022	-0.557871	4.06469	2.07555	0.823004	0.755756	0.452122	0.654255	1.32065	0.49823	1.93718	6.72744	2.11482	3.38791
36	-1.4999	0.30904	-2.61944	-0.170783	-0.810577	-0.512107	4.1383	2.29283	0.821368	0.711301	0.251512	0.615121	1.88124	1.02551	1.98863	6.09897	2.7197	3.61737
37	-1.24326	-0.033059	-1.77867	0.24089	-0.67376	-0.312499	4.20115	2.16591	0.938435	1.09048	0.416949	0.800672	1.46106	1.32791	1.97559	5.9402	3.45595	3.24498
38	-1.05491	0.0899469	-2.16711	-0.0520174	-1.19769	-0.150939	4.33503	2.01062	1.0977	1.19462	0.640176	0.655973	0.986184	1.84227	1.776	5.91229	3.67736	3.34271
39	-1.10854	0.0779178	-2.08041	-0.0672907	-1.42005	-0.404379	4.53405	2.24807	1.20456	1.33474	0.997191	0.698124	1.20773	1.49112	1.61027	5.96856	3.35639	4.64981
40	-0.744553	0.450776	-1.87707	-0.0932317	-1.27322	-0.722793	4.48925	2.16179	1.24223	1.67247	1.37856	0.902614	1.33983	1.57897	1.45213	6.58931	3.22488	5.52886
41	-0.817481	0.675857	-1.95176	-0.138421	-0.969338	-0.742382	4.67193	2.23019	1.89997	1.6205	1.73532	0.7227	1.57944	1.34858	1.21379	6.19155	3.3377	4.86751
42	-0.727795	0.729535	-1.67601	-0.739624	-1.07653	-0.883368	5.13534	2.35157	1.8178	1.44703	1.39812	0.973548	1.3337	1.29227	1.25178	5.7687	3.80728	3.75135
43	-0.902859	0.538132	-1.89096	-1.38098	-1.1659	-0.751939	4.94445	2.23663	2.19984	1.60283	1.33328	0.922322	1.08443	1.19765	1.54233	5.61946	3.80458	3.78094
44	-0.983328	0.483974	-2.0463	-0.551211	-1.33015	-0.29986	5.11753	2.42554	2.38319	1.89592	1.19639	0.927128	1.22259	1.20012	1.52189	5.43537	2.77679	3.3778
45	-0.917852	0.316672	-1.59877	-0.49614	-1.0962	-0.195134	5.03569	2.41748	2.03549	2.01968	1.01777	0.865676	1.30633	0.882862	1.29244	5.40567	2.52646	3.20873
46	-0.58466	0.231191	-0.63102	-0.55393	-0.837899	-0.211063	4.60723	2.3854	1.92679	2.37078	1.02456	0.9443	1.46786	1.07605	1.24537	5.37106	2.84624	3.01139
47	-0.492216	0.324694	-0.152249	-0.421943	-0.982927	-0.385826	4.83257	2.82218	1.33851	2.34894	0.787751	0.850414	1.47387	1.28577	1.2529	5.0426	2.64241	2.79419
48	-0.467592	0.294586	-0.518059	-0.54946	-0.760994	-0.642688	5.07112	3.15969	0.752272	2.51485	0.658398	1.13349	1.56602	2.12887	1.25188	4.55432	2.55407	2.40232
49	0.027071	0.262179	-0.335878	-0.421037	-1.17632	-0.635636	4.76613	3.37623	0.215407	2.54739	1.32064	0.857507	1.71478	1.85042	1.53828	4.67554	2.46868	1.92203
50	0.053209	0.0343675	-2.153	-0.434295	-0.945228	-0.515066	5.55756	2.95747	0.0980765	2.57912	1.26621	0.973665	1.7621	1.76197	1.89665	4.35662	2.51548	1.95111
51	-0.0562178	-0.56997	-1.48625	-0.432979	-1.53237	-0.309936	4.90088	2.65327	0.0750394	2.79009	1.39071	0.771683	2.26465	1.78137	2.08582	4.62907	2.79062	1.81208
52	-0.996052	-0.402377	-1.32214	-0.14169	-1.69203	-0.298745	5.02634	2.42235	-0.0257927	2.86238	1.22762	1.07466	1.62701	1.69636	2.1199	7.03955	3.35519	1.75184
53	-0.710588	-0.442642	-1.0737	0.073385	-1.13148	-0.327758	5.39205	2.07312	-0.0061454	2.65306	1.31543	1.20744	1.84234	1.41127	2.36007	5.46085	3.35813	1.63326
54	-0.616843	-0.381134	-1.2922	-0.0467846	-0.282725	-0.695836	5.33762	2.10799	-0.33776	1.18435	1.35532	1.21159	1.98802	1.27041	3.05421	4.56933	2.52345	1.62524
55	-0.612026	-0.135198	-1.5325	-0.0842563	-0.273964	-0.545568	4.93629	1.75914	-0.169863	1.86715	1.53652	1.13685	1.70824	1.20428	4.04369	5.05792	3.20648	1.65064
56	-0.522823	-0.236753	-1.44913	-0.262419	-0.452898	-0.686058	5.56161	1.91222	0.1601	2.40628	1.62204	0.948243	1.76176	1.05171	3.56963	4.6933	4.06531	1.45196
57	-0.14022	-0.182266	-0.966211	-0.105603	-0.493021	-0.508365	5.38637	2.20052	-0.0503875	2.61494	1.44064	0.858339	1.67409	1.01308	3.22625	4.96738	3.74391	1.74084
58	-0.331177	0.05486	-1.02915	-0.0983787	-0.473805	-0.534538	5.02952	2.28703	-0.339626	2.5498	1.33406	0.973585	1.70916	0.978236	2.66831	7.25169	3.18932	1.35315
59	-0.219667	0.334035	-0.491619	-0.238619	-0.0884126	-0.5663	4.76602	1.9568	-0.264518	2.55232	1.18513	1.31528	1.08416	1.07197	2.58373	6.94758	2.47102	1.12834
60	-0.755309	0.78584	-0.55938	-0.714331	-0.334615	-0.55924	4.18011	1.93953	-0.0552513	2.62369	1.42206	1.36705	1.5558	1.25865	2.63652	6.10062	2.42774	0.862517

## Sheet: Fig 1i
	mean z-score				Two-tailed, paired t-test	p-values
	Saline	Ghrelin	2DG		Saline vs Ghrelin	0.0102719
Mouse 1	-0.996068	3.99635	1.39607		Saline vs 2DG	0.00351964
Mouse 2	0.0852993	2.18714	1.12336
Mouse 3	-1.69983	0.704146	1.72077
Mouse 4	-0.315553	1.29575	5.29944
Mouse 5	-0.614347	1.03255	2.59769
Mouse 6	-0.695199	0.31937	2.64171

## Sheet: Fig 2e-f 
	Object (z-score)						Chow (z-score)
Time (min)	Mouse 1	Mouse 2	Mouse 3	Mouse 4	Mouse 5	Mouse 6	Mouse 1	Mouse 2	Mouse 3	Mouse 4	Mouse 5	Mouse 6
-10	-0.127625	0.31481	0.411608	0.466342	0.167623	0.0971119	-0.555529	-1.49739	0.365794	-0.268785	0.134816	0.231453
-9	0.218893	0.525961	0.701335	0.16396	-0.161175	0.0127399	-1.00429	-0.208474	0.114496	0.200557	0.291538	0.233042
-8	0.109537	0.485856	-0.0688727	0.0257808	-0.346273	0.0553444	-0.983701	0.159519	0.356129	0.50997	0.196755	0.23881
-7	-0.845936	0.314736	-0.0549928	0.269304	-0.268555	-0.0593975	-0.791086	-0.0303005	0.565338	0.796051	0.455369	0.0165984
-6	-1.45911	0.233507	0.0468668	0.421773	-0.0331198	0.465424	-0.446936	0.154069	0.258865	0.962937	0.672595	-0.127201
-5	-0.300259	0.482063	-0.0440997	0.153283	0.197295	-0.108806	0.202713	0.547913	-0.0123454	0.263477	0.885818	-0.424643
-4	0.345268	-0.253354	-0.15131	-0.554572	0.125107	-0.383972	1.22635	0.435378	-0.115075	-0.778438	-0.311592	-0.279979
-3	0.770608	-1.5399	-0.231362	-0.417394	-0.0261225	0.19193	1.59832	0.718417	-0.0871617	-0.700976	-1.64455	-0.141999
-2	1.11412	-0.822091	-1.20641	-0.962329	-0.551457	-0.15778	1.1664	-0.393345	-2.37051	0.128706	-0.978173	-0.278329
-1	1.26765	-0.778931	-0.903344	-0.852119	-1.146	-0.136391	1.1783	-0.313276	-2.35107	0.1327	-0.401669	-0.415387
0	3.54814	-0.73876	0.296437	0.68607	-0.822273	1.57949	2.36596	-1.05694	-0.732382	0.366785	1.79325	-0.167543
1	0.587118	0.15007	-0.0220469	-0.280937	0.147263	0.235875	1.73532	-0.669156	0.151401	-0.027491	0.380286	-1.19354
2	1.31151	0.550762	0.927924	-0.18468	0.990082	0.473807	1.04382	0.108493	1.91522	-0.285595	0.12262	-0.956014
3	-0.102177	0.633025	1.18045	-0.604912	-0.120516	0.424678	0.88792	0.56239	3.14039	-0.714174	1.76217	-0.695718
4	0.0860792	0.374599	0.717502	-0.628405	-0.525178	0.100749	1.01864	0.532346	3.83062	-0.257994	1.11485	-0.112512
5	-0.257724	0.0264373	0.527743	-0.398905	-0.943948	-0.0642852	0.769754	0.152004	3.81032	0.768316	2.39201	0.335194
6	0.0809931	-0.16053	0.439751	-0.226122	-1.18349	-0.748603	0.940791	0.835749	3.56338	1.24488	1.47014	0.312829
7	0.323477	-0.557661	0.350324	-0.243871	-1.14311	-0.84029	1.3182	1.22895	2.61649	2.01151	2.08404	0.484099
8	0.527958	-0.365891	0.404057	0.0255605	-0.323747	-0.963605	1.46229	0.582446	1.91263	1.42531	1.60116	0.409219
9	0.696679	-0.50142	0.405272	0.288471	-0.648317	-0.839385	1.964	0.318948	1.68955	1.43106	1.69606	0.115996
10	1.22634	0.586806	0.805552	0.35707	-0.443146	-0.0718552	1.66556	0.00248525	1.61285	1.58582	2.48449	0.525768
11	1.16095	1.38846	0.975636	-0.341146	-0.376912	-0.282485	1.19807	-0.836092	2.16899	1.25675	1.49657	0.380711
12	1.33133	1.01176	0.552246	-1.45259	-0.116832	-0.283498	0.970965	-0.980539	1.44924	1.32897	1.56838	-0.430271
13	0.886083	-0.000863077	0.231911	-2.3172	0.000859428	-0.402712	0.639073	-0.675032	0.28602	1.09466	1.73359	0.380429
14	0.363263	0.0925243	0.0783034	-1.91768	-0.119594	-0.332584	0.863879	-0.575295	0.939331	1.15601	0.774442	0.716176
15	0.368781	0.143792	-0.158185	-1.49877	-0.657046	-0.424255	0.630859	0.182377	0.540714	0.489883	1.13467	0.17186
16	0.588332	-0.177412	0.340878	-0.623005	-0.511737	-0.38437	0.782043	-0.662904	0.583769	-0.330581	1.17265	-0.425599
17	0.166259	-0.455955	0.494017	-0.250897	0.204765	-0.48991	0.779882	-0.3307	-0.702501	0.377851	0.658803	-0.214004
18	-0.902158	-0.428945	0.183386	-1.68658	0.559185	-0.0902497	0.492151	-0.54113	-1.24662	-0.799296	-0.257018	-0.959585
19	-0.78226	-1.07894	-0.00835465	-1.53083	0.156977	-0.0597851	0.511474	-0.786803	-1.7555	-2.00324	-0.296612	-0.4043
20	-1.00138	-2.46763	0.216314	-0.527714	0.396	-0.141268	0.533554	-1.57862	-1.70674	-0.689797	0.142697	-0.701595
21	-1.8696	-1.30888	0.312232	0.019177	0.384729	-0.112481	0.137809	-1.69322	-1.71637	-0.696835	0.169259	-0.997375
22	-1.66067	-1.00052	0.539455	0.375937	0.0166495	-0.0839143	-0.0332394	-1.3425	-1.85852	-0.955945	-0.4453	-0.708064
23	-1.12829	-1.17152	0.816963	0.711978	0.582784	-0.152369	0.798782	-0.831798	-2.55794	-0.497761	-1.1429	-0.312148
24	-0.411847	-1.01594	-0.05305	0.91806	0.984167	-0.144723	-0.108815	-0.566963	-2.48726	-0.756095	-1.08986	-0.0926365
25	0.897778	-0.639473	-0.469494	0.0816289	1.35471	-0.408907	-0.256274	-0.212373	-1.79203	-1.82143	-0.509161	0.013159
26	3.13048	-0.684773	-0.459445	-1.13587	0.266116	-0.296353	-0.164148	-1.03866	-1.98642	-1.76292	-1.36355	-0.600924
27	3.94019	-0.487613	-0.17633	-1.05085	-1.15626	-0.103251	-0.177051	-1.44307	-2.16416	-0.797688	-1.41036	-0.4065
28	2.86576	-1.41591	-1.38263	-0.058413	-0.363228	-0.145338	-0.13583	-0.56596	-1.81383	-1.50402	-1.45206	-0.328096

## Sheet: Fig 2g
	Object (mean z-score)			Chow (mean z-score)				Two-way RM ANOVA	Matching: Both factors						Tukey's multiple comparisons test	Mean Diff.	95.00% CI of diff.	Below threshold?	Summary	Adjusted P Value
	BL	P1	P2	BL	P1	P2		Assume sphericity?	Yes
Mouse 1	-0.000688661	0.591342	0.331833	-0.000948851	1.17877	0.0845909		Alpha	0.05						Object
Mouse 2	-0.00663122	0.227309	-1.08898	-0.00504694	0.0390302	-1.08629									BL vs. P1	-0.04065	-0.8844 to 0.8031	No	ns	0.9904
Mouse 3	-0.0305894	0.541134	0.0488352	-0.0572656	2.07445	-2.03897		Source of Variation	% of total variation	P value	P value summary	Significant?			BL vs. P2	0.1063	-0.7375 to 0.9500	No	ns	0.9368
Mouse 4	0.00296857	-0.56262	-0.100008	-0.00177847	0.854542	-1.01106		Time	31.44	0.0079	**	Yes			P1 vs. P2	0.1469	-0.6969 to 0.9907	No	ns	0.8834
Mouse 5	-0.0150653	-0.345613	0.296963	-0.00804577	1.47724	-0.721153		Food	0.1076	0.5268	ns	No
Mouse 6	0.00115887	-0.256485	-0.17504	-0.0222986	0.0157286	-0.468829		Time x Food	22.79	0.0109	*	Yes			Chow
								Subject x Time	19.28						BL vs. P1	-0.9559	-1.800 to -0.1121	Yes	*	0.0275
								Subject x Food	1.164						BL vs. P2	0.8577	0.01395 to 1.701	Yes	*	0.0464
								Subject	9.723						P1 vs. P2	1.814	0.9698 to 2.657	Yes	***	0.0004
								ANOVA table	SS	DF	MS	F (DFn, DFd)	P value
								Time	5.766	2	2.883	F (2, 10) = 8.154	P=0.0079		Test details	Mean 1	Mean 2	Mean Diff.	SE of diff.	N1	N2	q	DF
								Food	0.01973	1	0.01973	F (1, 5) = 0.4621	P=0.5268
								Time x Food	4.18	2	2.09	F (2, 10) = 7.354	P=0.0109		Object
								Subject x Time	3.536	10	0.3536				BL vs. P1	-0.008141	0.03251	-0.04065	0.3078	6	6	0.1868	10
								Subject x Food	0.2135	5	0.0427				BL vs. P2	-0.008141	-0.1144	0.1063	0.3078	6	6	0.4882	10
								Subject	1.783	5	0.3567				P1 vs. P2	0.03251	-0.1144	0.1469	0.3078	6	6	0.675	10
								Residual	2.842	10	0.2842
															Chow
								Difference between column means							BL vs. P1	-0.0159	0.94	-0.9559	0.3078	6	6	4.392	10
								Mean of Object	-0.03001						BL vs. P2	-0.0159	-0.8736	0.8577	0.3078	6	6	3.941	10
								Mean of Chow	0.01681						P1 vs. P2	0.94	-0.8736	1.814	0.3078	6	6	8.333	10
								Difference between means	-0.04682
								SE of difference	0.06888
								95% CI of difference	-0.2239 to 0.1302						Šídák's multiple comparisons test	Mean Diff.	95.00% CI of diff.	Below threshold?	Summary	Adjusted P Value
								Data summary							Object - Chow
								Number of columns (Food)	2						BL	0.007756	-0.8726 to 0.8881	No	ns	>0.9999
								Number of rows (Time)	3						P1	-0.9074	-1.788 to -0.02709	Yes	*	0.0431
								Number of subjects (Subject)	6						P2	0.7592	-0.1211 to 1.640	No	ns	0.0966
								Number of missing values	0
															Test details	Mean 1	Mean 2	Mean Diff.	SE of diff.	N1	N2	t	DF
															Object - Chow
															BL	-0.008141	-0.0159	0.007756	0.3078	6	6	0.0252	10
															P1	0.03251	0.94	-0.9074	0.3078	6	6	2.948	10
															P2	-0.1144	-0.8736	0.7592	0.3078	6	6	2.467	10

## Sheet: Fig 2h-i
	Saline (z-score)					2DG (z-score)
Time (min)	Mouse 1	Mouse 2	Mouse 3	Mouse 4	Mouse 5	Mouse 1	Mouse 2	Mouse 3	Mouse 4	Mouse 5
-20	0.478598	-0.264939	0.0651829	-0.375881	-0.576768	1.12081	0.855421	0.527111	0.56498	0.422514
-19	-0.143393	0.297939	0.239486	-0.192115	-0.18011	-1.09272	0.555585	1.54424	0.500801	0.284658
-18	-0.171485	0.403989	0.0291754	0.468692	0.422276	-2.28548	0.637104	0.646521	0.409412	0.112007
-17	-0.176961	0.446464	0.0660388	0.393233	0.012944	-1.03622	0.592005	0.0304662	0.363509	0.110699
-16	0.0153915	0.785028	-0.14883	0.247712	0.0479555	-0.371308	0.599141	0.103907	0.316228	0.00266502
-15	0.454685	0.701661	-0.77389	-0.0919818	0.258097	0.119769	0.61348	0.0877518	0.172414	-0.075804
-14	1.40392	0.874895	-0.159958	-0.247217	-0.409692	0.385425	0.389591	-1.24558	0.329886	0.623804
-13	0.436234	0.824459	0.0533214	-0.079634	-0.724012	0.445092	-0.0168382	-1.73515	0.434241	0.801808
-12	-0.255604	0.825014	0.00750473	0.0823641	-0.577121	1.00042	-0.443216	-1.25488	0.265393	-0.371193
-11	-0.126727	0.39807	-0.372841	-0.16089	-0.0110241	0.648389	-0.537861	-0.338886	0.219871	-1.21128
-10	-0.527024	-0.173993	-0.430619	0.217357	0.332962	0.199956	-0.878499	-0.440671	-0.23853	-1.48877
-9	-0.340148	-0.268713	0.0431874	0.556608	0.464679	0.124916	-1.13265	-0.243029	-0.841361	-1.33712
-8	-0.513251	-1.18903	0.0550703	0.499122	0.0441443	0.185251	-0.783533	0.214047	-0.879045	-0.93186
-7	-0.327175	-1.285	-0.0526888	0.415018	-0.605739	-0.0293061	-0.767591	0.575431	-0.910699	-0.768021
-6	0.0807117	-0.390418	0.486645	0.316782	-0.0551409	0.0110897	-1.23356	0.607665	-0.923673	-0.517899
-5	-0.0273593	-0.375897	0.576218	0.49333	2.2814	0.348159	-2.31913	0.311207	-1.2669	-0.950289
-4	-0.411273	-0.389471	-0.319916	0.474033	0.495092	0.30617	-1.95053	-0.464573	-1.71816	-1.14301
-3	0.125544	-0.138266	-0.399327	0.533139	0.427473	-0.369441	-0.777059	-0.29885	-1.62759	-0.851078
-2	-0.577286	0.335656	0.704006	0.446393	0.195633	-1.2272	-0.790002	-0.444833	-1.87945	2.80946
-1	-2.37882	0.498007	1.4513	0.786246	2.69639	-1.04722	-0.955273	0.421067	-1.37256	1.25506
0	2.92109	4.93371	8.48885	-0.729501	3.46659	7.8127	9.74868	5.52106	-1.65884	4.19168
1	-4.7655	-1.79574	-1.57145	-2.16231	-2.00067	-0.75671	-2.72709	-1.54708	-3.20247	0.0355501
2	-4.63003	-0.344331	-3.18161	-1.62279	-1.79284	-1.28837	-4.76395	-3.16814	-3.50624	-1.13307
3	-3.90859	3.35533	-2.21129	-1.50945	-1.39872	-3.13571	-4.47002	-4.77846	-3.09466	-1.77006
4	-2.5898	1.02149	-2.20316	-1.40403	-1.01715	-3.72046	-3.74344	-4.44051	-2.98345	-1.84165
5	-2.43603	-0.142462	-1.74967	-1.00389	-0.279898	-4.3953	-3.30287	-3.99706	-3.4303	-1.99091
6	-2.68129	0.30991	-1.48542	-0.46928	0.289298	-3.95254	-2.19619	-1.9047	-2.48235	-1.92009
7	-2.66611	0.579345	-1.50115	-0.653088	0.783619	-4.96346	-1.36617	-0.369172	-2.46845	-1.83052
8	-1.84925	0.697163	-1.76944	0.40651	0.3099	-3.96034	-0.154421	-0.291686	-2.18544	-1.70383
9	-1.42915	0.479235	-1.03621	0.0992011	0.646985	-4.29138	-1.9891	0.0108563	-1.37862	-1.31848
10	-2.0672	0.212616	-1.64124	-0.121411	0.0949746	-3.2574	-0.231693	0.705587	-0.980977	-0.713359
11	-2.13465	0.0776747	-1.50617	-0.387581	-0.183955	1.3226	1.02539	1.06264	-0.877589	-0.496875
12	-1.75823	0.0784334	-1.19592	0.0295575	-0.366754	2.25882	3.68662	1.47945	-0.568867	0.0639764
13	-2.27374	0.374813	-0.36038	-0.104811	-0.0428903	2.70323	2.98785	1.94214	-0.302725	0.740282
14	-2.09801	0.602805	-0.458457	-0.115208	0.0768211	1.2934	3.56776	2.78839	-0.17381	1.17281
15	-2.25485	0.463133	-1.88358	0.441524	-0.143799	1.61374	4.26368	3.52862	0.00860258	1.69965
16	-1.8221	0.215002	-1.31255	-0.127702	-0.650141	2.91585	4.11332	3.90755	0.227923	2.02078
17	-1.60194	-0.0439316	-0.985302	0.173209	-0.427915	3.01996	4.95442	3.21736	0.187236	2.93396
18	-0.624372	0.0307044	-0.178259	0.0229775	-0.141411	3.59427	6.59268	3.88939	0.307857	1.74894
19	-0.635457	0.371243	0.329711	0.181352	-0.0231107	3.54611	7.47041	6.269	0.462952	1.30895
20	-0.483161	0.175336	0.0613656	0.377768	0.0946876	4.38669	9.17603	6.13228	0.396708	3.1227
21	-0.212079	0.145338	-0.22443	0.51248	-0.0124545	3.72689	10.4571	11.763	0.800367	4.93714
22	-0.0645958	0.544055	-0.0139604	0.409392	0.387102	6.20014	9.57923	10.9616	0.250202	5.23979
23	-0.18047	0.364573	0.215492	0.339852	0.0919945	11.2918	9.66785	11.3227	0.308025	4.71673
24	0.076696	0.901825	0.523125	0.469002	-0.0152606	10.2574	9.92334	12.3444	0.412562	4.86722
25	0.0518154	1.03446	0.0764196	0.561189	0.156246	11.3519	10.6648	12.1723	0.768686	5.11036
26	-0.0735858	0.475474	0.313291	0.671808	0.527376	12.254	10.6342	12.5096	0.692829	4.88968
27	-0.0344451	0.184196	0.750233	0.425011	1.07073	9.42034	11.2226	12.5651	0.827205	4.54803
28	-0.0942154	0.0530988	0.131676	0.267625	0.952184	14.2522	11.5482	11.3078	0.807783	4.44423
29	-0.360639	0.0985938	0.27515	0.450621	0.50816	14.4283	13.6951	11.0055	0.84801	5.35009
30	-0.204281	0.32384	0.343493	0.452482	0.16295	11.7608	15.0358	12.6577	0.731995	5.75935
31	0.0719532	0.323712	0.631009	0.103091	0.361585	11.5153	16.3491	12.7764	0.643726	4.67119
32	-0.186513	0.288458	0.895589	0.183191	-0.0992663	11.5044	18.4859	13.2414	0.713495	3.36508
33	-0.086433	0.148961	0.773502	-0.447121	-0.259114	11.548	17.9834	12.9766	0.800373	2.74837
34	-0.247537	0.313896	0.579468	-0.579211	0.219847	11.3457	20.3966	13.2584	0.782256	2.94333
35	-1.08426	0.219368	-0.173289	-0.411819	0.691761	11.4211	20.0799	13.2793	0.956921	3.25308
36	-2.14855	0.225071	-0.840697	-0.185209	0.104062	12.4261	16.825	12.7677	2.4041	3.70399
37	-1.50025	0.303096	-1.19877	0.0217625	0.0812119	12.0644	17.1879	13.3192	3.14921	3.09524
38	-0.571693	0.410322	-0.832255	0.293654	0.176641	10.7354	16.7075	12.87	0.870276	3.35262
39	-0.101953	0.647525	-0.651023	0.17999	-0.494808	9.73999	17.3138	12.7651	3.03435	3.11159
40	-0.231434	0.534105	-0.264513	0.314751	-0.913479	9.30761	17.6772	12.645	4.26514	2.79532
41	-0.0465209	0.459028	0.134559	0.431261	-0.954587	9.13961	16.1044	14.1829	4.28572	2.79587
42	-0.10583	0.242326	0.464475	0.313446	-0.927317	8.86518	16.4172	13.2975	4.13491	3.25242
43	-0.159466	0.149228	0.61446	0.313437	-0.361374	8.65127	16.9397	11.7322	3.76734	2.59671
44	0.297093	-0.0518071	0.558013	0.312004	-0.0927935	8.48582	19.5677	11.2593	3.29368	2.55282
45	0.20418	0.224841	0.50683	-0.13339	0.155378	8.06466	17.6791	10.8705	3.05742	2.24737
46	0.0242165	0.208704	0.727462	0.269021	0.278573	8.26187	16.8604	10.8826	3.91972	2.10957
47	-2.00695	-0.20685	0.143255	0.0753231	-0.171224	8.26024	16.9701	11.0864	5.07702	2.17979
48	-2.77311	-0.101872	0.306652	-0.0900534	-0.0112932	8.59474	17.0479	11.0901	3.25054	2.20943
49	-2.31997	0.0936151	-0.014431	-0.192639	0.306301	8.29766	17.6047	10.6791	3.44787	1.95181
50	-1.23814	0.0368364	0.432783	-0.324327	0.810412	8.33404	17.0533	10.3015	3.15711	1.8709
51	-0.70011	-0.0980016	1.67673	-0.924382	0.43226	7.16823	16.051	10.2495	3.86827	1.62249
52	-0.29886	-0.24626	1.51822	-0.546908	0.368911	6.71689	15.5516	9.87195	5.43433	1.84442
53	0.684019	-0.793387	1.82853	-0.607999	0.547896	5.79931	15.5509	10.0643	3.96918	1.85053
54	0.86331	-0.729156	0.252275	-0.411345	0.622845	5.15198	15.1592	9.4289	3.77056	2.41615
55	-0.297367	-0.758399	0.416538	-0.382535	-0.0120524	4.94448	15.426	8.98371	3.83161	2.00725
56	-0.104182	-0.0531702	0.106202	-0.374773	-0.0950457	4.68731	16.7916	9.20108	3.34035	1.15957
57	0.0399918	0.337187	0.287062	-0.128148	0.393878	5.68857	14.7901	9.22834	2.27083	1.52927
58	-0.608247	0.134072	0.376518	0.304325	0.0299142	6.24252	13.8554	9.71495	2.57523	2.84366
59	-0.2387	0.223805	-0.275447	-0.0831481	-0.546397	4.75516	13.2688	9.76814	2.72676	2.44818

## Sheet: Fig 2j
	mean z-score			Two-tailed paired t-test	p-value
	Saline	2DG		Saline vs 2DG	0.0278021
Mouse 1	-0.52316	8.25279
Mouse 2	0.174519	14.1288
Mouse 3	0.162029	10.5921
Mouse 4	0.065968	2.10138
Mouse 5	0.0719372	3.05048

## Sheet: Fig 3b
tdTomato food intake (g)			ChR2 food intake (g)				Two-way RM ANOVA	Matching: Stacked						Tukey's multiple comparisons test	Predicted (LS) mean diff.	95.00% CI of diff.	Below threshold?	Summary	Adjusted P Value
pre	stim	post	pre	stim	post		Assume sphericity?	Yes
0.07	0.04	0.09	0.26	0.74	0.03		Alpha	0.05						tdTom
0.04	0.11	0.03	0.06	0.66	0.02									pre vs. stim	-0.032	-0.1716 to 0.1076	No	ns	0.8475
0.03	0.04	0.22	0.04	0.74	0.04		Source of Variation	% of total variation	P value	P value summary	Significant?			pre vs. post	-0.04667	-0.1862 to 0.09291	No	ns	0.7041
0.06	0.07	0.05	0.15	0.79	0.05		Stim x Virus	23.99	<0.0001	****	Yes			stim vs. post	-0.01467	-0.1542 to 0.1249	No	ns	0.9658
0.46	0.08	0.28	0.03	0.69	0.07		Stim	25.63	<0.0001	****	Yes
0.13	0.22	0.09	0	0.25	0.07		Virus	5.5	<0.0001	****	Yes			ChR2
0	0.13	0.2	0	0.4	0.15		Subject	8.888	0.7948	ns	No			pre vs. stim	-0.5793	-0.6921 to -0.4666	Yes	****	<0.0001
0.06	0.02	0.2	0	0.35	0									pre vs. post	-0.01435	-0.1271 to 0.09837	No	ns	0.9502
0.26	0.28	0.23	0.11	0.54	0		ANOVA table	SS	DF	MS	F (DFn, DFd)	P value		stim vs. post	0.565	0.4523 to 0.6777	Yes	****	<0.0001
0.01	0.14	0.19	0.12	0.19	0.23		Stim x Virus	1.927	2	0.9633	F (2, 72) = 37.76	P<0.0001
0.1	0.13	0.03	0.02	0.13	0.01		Stim	2.059	2	1.029	F (2, 72) = 40.35	P<0.0001
0.11	0.17	0.22	0.01	0.21	0.295		Virus	0.4418	1	0.4418	F (1, 36) = 22.28	P<0.0001		Test details	Predicted (LS) mean 1	Predicted (LS) mean 2	Predicted (LS) mean diff.	SE of diff.	N1	N2	q	DF
0	0.28	0.2	0.08	0.315	0.265		Subject	0.7139	36	0.01983	F (36, 72) = 0.7773	P=0.7948
0	0.1	0	0.035	0.615	0.05		Residual	1.837	72	0.02551				tdTom
0	0	0	0.025	0.485	0.07									pre vs. stim	0.08867	0.1207	-0.032	0.05832	15	15	0.7759	72
			0	0.76	0		Difference between column means							pre vs. post	0.08867	0.1353	-0.04667	0.05832	15	15	1.132	72
			0	0.98	0		Mean of tdTom	0.1149						stim vs. post	0.1207	0.1353	-0.01467	0.05832	15	15	0.3556	72
			0	0.87	0		Mean of ChR2	0.2422
			0	1.12	0		Difference between means	-0.1274						ChR2
			0.08	1.1	0		SE of difference	0.02698						pre vs. stim	0.04435	0.6237	-0.5793	0.0471	23	23	17.4	72
			0	0.86	0		95% CI of difference	-0.1821 to -0.07263						pre vs. post	0.04435	0.0587	-0.01435	0.0471	23	23	0.4308	72
			0	0.76	0									stim vs. post	0.6237	0.0587	0.565	0.0471	23	23	16.96	72
			0	0.79	0		Data summary
							Number of columns (Virus)	2
							Number of rows (Stim)	3						Šídák's multiple comparisons test	Mean Diff.	95.00% CI of diff.	Below threshold?	Summary	Adjusted P Value
							Number of subjects (Subject)	38
							Number of missing values	0						tdTom - ChR2
														pre	0.04432	-0.04657 to 0.1352	No	ns	0.5206
														stim	-0.503	-0.6662 to -0.3399	Yes	****	<0.0001
														post	0.07664	-0.002240 to 0.1555	No	ns	0.0588
														Test details	Mean 1	Mean 2	Mean Diff.	SE of diff.	N1	N2	t	DF
														tdTom - ChR2
														pre	0.08867	0.04435	0.04432	0.03474	15	23	1.276	19.07
														stim	0.1207	0.6237	-0.503	0.06422	15	23	7.833	27.72
														post	0.1353	0.0587	0.07664	0.0311	15	23	2.465	28.45

## Sheet: Fig 3c
tdTomato, pellet consumption time (seconds after start)					ChR2, pellet consumption time (seconds after start)
Mouse-1	Mouse-2	Mouse-3	Mouse-4	Mouse-5	Mouse-1	Mouse-2	Mouse-3	Mouse-4	Mouse-5
3026.62	179.91	5.575	24332.8	7858.48	959.41	8249.57	8038.36	1323.97	2721.22
3037.2	220.51	16529.7	24431.8	7877.86	1015.29	8263.88	8142.36	2403.24	2735.88
3044.11	318.8	16545.1	24505.1	7927.4	3541.53	8320.97	8335.04	6402.12	2753.78
3050.61	325.92	16576.1	24557.5	7945.98	3554.45	8333.36	8358.78	6407.88	2778.89
3058.64	354.16	25559.8	24616.3	7969.91	3563.3	8349.15	8385.91	6569.78	2795.13
3846.54	385.01	25577.7	24671.8	7992.57	3576.51	15090.5	8403.44	7667.72	2813.21
3853.89	423.275	25597.5	24677.6	8019.35	3595.71	15452.4	8426.81	7894.88	2828.03
3859.52	467.545	25624.9	24767.4	12078.4	3608.55	15475.6	10700.1	7923.23	2846.09
3867.2	504.275	25644.2	24809	12099.6	7223.48	15752.9	10800.9	7945.37	6787.14
3875.36	533.32	25668.5	24851.6	12122	7235.43	15765.6	10824.6	7969.46	6803.61
3882.67	572.045	25719	24901.3	12143.5	7249.36	15794.3	10848.8	7993.84	6821.2
3891.79	636.69	25744.4		12162.6	7261.42	15809	10870.1	8003.06	6838.38
8314.08	664.705	25772.9		12187.6	7316.64	18301.8	10892.5	8031.53	6862.66
8324.28	692.085	25844.3		12213	8256.58	18322.6	10924	8037.52	6879.9
8344.3	26774.4	25872.5		12254.1	8275.6		10948.9	9378.6	7892.81
8374.83	26982.9	25896.5		12306.4	8287.55		14006.3	9908.32	11167
11661.5	27068.9	25943.7		15383.8	8298.72		14030.8	9934.05	11186.7
11680.6		25963.7		15407.6	9713.97		14057	9957.89	11282.8
11692.7		25994.2		20546	9746.67		14085.1	11082.1	11304.9
11714		26020.3		20581	9755.05		14115.3	11127.6	11323.4
11722.1		26042.9		20612.9	11479.9		14752	11160.7	11331.1
11730.5		26121.4		20631.5	11491.2		14772.2	11186.7	13292
11747.3		26145.5		20648.7	11512.3		14797.3	11235.4	13305.6
11757.9		26169.9		20682	11523.9		14816.6	11264.2	13324.6
13918.8		26197.6		20703.2	11534.4		14825.9	12112.1	13330.5
13931.7		26229.1		20723.6	11557.6		14891.4	12132.4	13356.9
13940.3				20750	11653.8		14913.2	12222.3	13371
13951.2				24546.7	14893.8		14935.2	12242.5	13376.8
13961.7				26075.6	14900.4		18230	12503.5	13415.8
13969.2				26091.3	14909.3		18500.6	12830.3	13425.3
13980.5				26125.4	14918.4		18525.3	12847.1	13434.3
20430.7				26142.9	14929.7		18866.3	12864.8	14365
20437.8				26159.9	14943.5		18976.2	13156.3	14380.2
20448.2				26179	14957.5		19004.2	14484.8	17720.6
20507				26185.1	16539.2		19021.2	14503.5	17731.4
24332.7				26200.5	16545.5		19038.6	14528.8	17745
24349.8				26217.8	16568		19060.6	14534.9	17758.9
24364.9				26238.4	18140.3		21433.1	14628.8	17775.1
24375.9				26260.9	18155.9		21444.3	14649.7	17795.1
24390.8				26282.8	18196		21461.5	14670.3	19196.3
24400				26307.5	18884		21491.7	16697.2	19210.3
26839.6				26329.5	18903.4		21511	16718.2	19225
26848.1				26356.7	18930		21534.1	16733.9	19242.1
26854.6				26378.9	21292		27527.6	16762.9	21995.7
26863.8					21302.9		27546.9	16785.2	22021.4
26874.2					21326.9		27553	16809.8	22038.6
26888.8					21341.7		27563.3	16835.5	22078.5
26894.4					21354.3		27603.8	16841.6	22104.5
					25892		27623.6	17011.7	22123.1
					25907.8		27651.5	19263.4	22160.4
					25919.4			20153.3	26501.2
					28772			25029.1	26516

[truncated: 77 more sheets: Fig 3d, Fig 3e, Fig 3g, Fig 3h, Fig 3i, Fig 3k, Fig 3l, Fig 3m, Fig 3n, Fig 3o, Fig 3p, Fig 3q, Fig 3r, Fig 3s, Fig 4b, Fig 4c, Fig 4f, Fig 4g, Fig 4h, Fig 4i …]
